# Supplementary material for: Outcomes of liver transplantation with thoracoabdominal normothermic regional perfusion: a matched-controlled initial experience in Spain
Source: Front Transplant. 2023 Nov 1;2:1280454. doi: 10.3389/frtra.2023.1280454 (PMC11235216; doi:10.3389/frtra.2023.1280454)
Supplement: Supplementary file 1 [file Datasheet1.zip]

Archive with 6 entries (4 files):
- Data Sheet 1_v1/
- Data Sheet 1_v1/72602 Suppl_Table_1.docx
- Data Sheet 1_v1/72602 Suppl_Table_2.docx
- Data Sheet 1_v1/__MACOSX/
- Data Sheet 1_v1/__MACOSX/._72602 Suppl_Table_1.docx
- Data Sheet 1_v1/__MACOSX/._72602 Suppl_Table_2.docx
